# Supplementary material for: Sensing of Proteins by ICD Response of Iron(II) Clathrochelates Functionalized by Carboxyalkylsulfide Groups
Source: Biomolecules. 2020 Nov 26;10(12):1602. doi: 10.3390/biom10121602 (PMC7759900; doi:10.3390/biom10121602)
Supplement: Supplementary file 1 [file biomolecules-10-01602-s001.zip]

Archive with 5 entries (5 files):
- Supporting Information.docx
- Clt_3.mol
- Clt_3.mol2
- Clt_3_deprotonated.mol
- Clt_3_deprotonated.mol2
