# Supplementary material for: Sensing of Proteins by ICD Response of Iron(II) Clathrochelates Functionalized by Carboxyalkylsulfide Groups
Source: Biomolecules. 2020 Nov 26;10(12):1602. doi: 10.3390/biom10121602 (PMC7759900; doi:10.3390/biom10121602)
Supplement: Supplementary file 1 [file biomolecules-10-01602-s001.zip › Clt_3.mol]

 OpenBabel11192019183D

113119  0  0  1  0  0  0  0  0999 V2000
    0.0260    0.1048    0.0974 S   0  0  0  0  0  0  0  0  0  0  0  0
    3.2147    0.1594   -0.1923 S   0  0  0  0  0  0  0  0  0  0  0  0
   -0.3560    7.4411   -0.1757 S   0  0  0  0  0  0  0  0  0  0  0  0
    2.9967    7.6155   -0.3532 S   0  0  0  0  0  0  0  0  0  0  0  0
    0.9510    1.5355    0.4917 C   0  0  1  0  0  0  0  0  0  0  0  0
    0.4472    2.6887    0.9037 N   0  0  1  0  0  0  0  0  0  0  0  0
   -0.9023    2.7878    0.9373 O   0  0  0  0  0  0  0  0  0  0  0  0
   -1.3755    3.7623    1.9771 B   0  0  1  0  0  0  0  0  0  0  0  0
    2.3947    1.4988    0.5818 C   0  0  2  0  0  0  0  0  0  0  0  0
    2.8562    2.5345    1.2620 N   0  0  1  0  0  0  0  0  0  0  0  0
    4.1982    2.6865    1.3860 O   0  0  0  0  0  0  0  0  0  0  0  0
    4.6222    4.0982    1.6411 B   0  0  1  0  0  0  0  0  0  0  0  0
    0.7193    6.2698    0.5479 C   0  0  1  0  0  0  0  0  0  0  0  0
    0.3463    5.2802    1.3522 N   0  0  1  0  0  0  0  0  0  0  0  0
   -0.9777    5.1484    1.5896 O   0  0  0  0  0  0  0  0  0  0  0  0
    2.1402    6.2344    0.2901 C   0  0  2  0  0  0  0  0  0  0  0  0
    2.6993    5.1157    0.7309 N   0  0  1  0  0  0  0  0  0  0  0  0
    4.0456    5.0130    0.6158 O   0  0  0  0  0  0  0  0  0  0  0  0
    1.0959    3.6713    4.5327 C   0  0  0  0  0  0  0  0  0  0  0  0
    0.5411    3.5841    3.3337 N   0  0  0  0  0  0  0  0  0  0  0  0
    2.4822    4.0786    4.4637 C   0  0  0  0  0  0  0  0  0  0  0  0
    2.8705    4.2808    3.2118 N   0  0  0  0  0  0  0  0  0  0  0  0
    4.1842    4.5328    3.0043 O   0  0  0  0  0  0  0  0  0  0  0  0
   -2.7384    3.6996    2.0388 C   0  0  0  0  0  0  0  0  0  0  0  0
    5.9872    4.1463    1.5753 C   0  0  0  0  0  0  0  0  0  0  0  0
    3.3746    4.3968    5.9333 S   0  0  0  0  0  0  0  0  0  0  0  0
   -0.8021    3.3916    3.2968 O   0  0  0  0  0  0  0  0  0  0  0  0
    0.2973    3.3227    6.0389 S   0  0  0  0  0  0  0  0  0  0  0  0
    5.0352    3.6631    5.7391 C   0  0  0  0  0  0  0  0  0  0  0  0
   -0.5570    1.7275    5.6917 C   0  0  0  0  0  0  0  0  0  0  0  0
    0.1218    0.7832    4.7035 C   0  0  0  0  0  0  0  0  0  0  0  0
    1.6072    0.5808    4.9347 C   0  0  0  0  0  0  0  0  0  0  0  0
    5.0654    2.1196    5.7416 C   0  0  0  0  0  0  0  0  0  0  0  0
    5.5547    1.5301    4.4441 C   0  0  0  0  0  0  0  0  0  0  0  0
    2.1266    0.5041    6.0359 O   0  0  0  0  0  0  0  0  0  0  0  0
    2.2753    0.4966    3.7716 O   0  0  0  0  0  0  0  0  0  0  0  0
    4.9628    0.6731    3.7910 O   0  0  0  0  0  0  0  0  0  0  0  0
    6.7385    2.0309    4.0744 O   0  0  0  0  0  0  0  0  0  0  0  0
   -1.5697    6.3352   -1.0226 C   0  0  0  0  0  0  0  0  0  0  0  0
    4.9053    0.7449   -0.5610 C   0  0  0  0  0  0  0  0  0  0  0  0
   -1.1203    0.6545   -1.2170 C   0  0  0  0  0  0  0  0  0  0  0  0
    3.9761    6.9318   -1.7358 C   0  0  0  0  0  0  0  0  0  0  0  0
    5.9030    0.4254    0.5487 C   0  0  0  0  0  0  0  0  0  0  0  0
   -0.4540    0.8860   -2.5766 C   0  0  0  0  0  0  0  0  0  0  0  0
   -3.0033    6.5608   -0.5542 C   0  0  0  0  0  0  0  0  0  0  0  0
    3.1467    6.6081   -2.9834 C   0  0  0  0  0  0  0  0  0  0  0  0
    2.3344    5.3434   -2.8550 C   0  0  0  0  0  0  0  0  0  0  0  0
   -4.0054    5.7011   -1.3242 C   0  0  0  0  0  0  0  0  0  0  0  0
    0.3717    2.1490   -2.6339 C   0  0  0  0  0  0  0  0  0  0  0  0
    7.1805    1.2002    0.3850 C   0  0  0  0  0  0  0  0  0  0  0  0
    7.6117    1.6897   -0.6329 O   0  0  0  0  0  0  0  0  0  0  0  0
    7.8644    1.3000    1.5821 O   0  0  0  0  0  0  0  0  0  0  0  0
    1.6016    2.1234   -2.7766 O   0  0  0  0  0  0  0  0  0  0  0  0
   -0.3420    3.2552   -2.5311 O   0  0  0  0  0  0  0  0  0  0  0  0
   -4.9327    6.2110   -1.9313 O   0  0  0  0  0  0  0  0  0  0  0  0
   -3.7953    4.2038   -1.2896 O   0  0  0  0  0  0  0  0  0  0  0  0
    1.0938    5.3541   -2.8860 O   0  0  0  0  0  0  0  0  0  0  0  0
    3.0657    4.2544   -2.7256 O   0  0  0  0  0  0  0  0  0  0  0  0
    1.6243    3.9179    1.7812 Fe  0  0  0  0  0  0  0  0  0  0  0  0
    5.5253    4.0861    4.8576 H   0  0  0  0  0  0  0  0  0  0  0  0
    5.5406    4.0655    6.6281 H   0  0  0  0  0  0  0  0  0  0  0  0
   -0.5919    1.2817    6.6958 H   0  0  0  0  0  0  0  0  0  0  0  0
   -1.5773    1.9416    5.3521 H   0  0  0  0  0  0  0  0  0  0  0  0
   -0.3607   -0.2041    4.8066 H   0  0  0  0  0  0  0  0  0  0  0  0
   -0.0505    1.1044    3.6709 H   0  0  0  0  0  0  0  0  0  0  0  0
    5.7697    1.7790    6.5177 H   0  0  0  0  0  0  0  0  0  0  0  0
    4.0877    1.6839    5.9819 H   0  0  0  0  0  0  0  0  0  0  0  0
    3.2646    0.4306    3.9412 H   0  0  0  0  0  0  0  0  0  0  0  0
    7.0087    1.6652    3.1916 H   0  0  0  0  0  0  0  0  0  0  0  0
   -1.2434    5.3049   -0.8524 H   0  0  0  0  0  0  0  0  0  0  0  0
   -1.4524    6.5554   -2.0932 H   0  0  0  0  0  0  0  0  0  0  0  0
    5.1529    0.2176   -1.4925 H   0  0  0  0  0  0  0  0  0  0  0  0
    4.8761    1.8128   -0.7936 H   0  0  0  0  0  0  0  0  0  0  0  0
   -1.8240   -0.1872   -1.2876 H   0  0  0  0  0  0  0  0  0  0  0  0
   -1.6722    1.5350   -0.8686 H   0  0  0  0  0  0  0  0  0  0  0  0
    4.6757    7.7494   -1.9600 H   0  0  0  0  0  0  0  0  0  0  0  0
    4.5571    6.0704   -1.3867 H   0  0  0  0  0  0  0  0  0  0  0  0
    5.4763    0.6309    1.5381 H   0  0  0  0  0  0  0  0  0  0  0  0
    6.1598   -0.6472    0.5482 H   0  0  0  0  0  0  0  0  0  0  0  0
    0.1916    0.0409   -2.8426 H   0  0  0  0  0  0  0  0  0  0  0  0
   -1.2514    0.9811   -3.3320 H   0  0  0  0  0  0  0  0  0  0  0  0
   -3.0719    6.3046    0.5157 H   0  0  0  0  0  0  0  0  0  0  0  0
   -3.3021    7.6099   -0.6825 H   0  0  0  0  0  0  0  0  0  0  0  0
    2.4660    7.4332   -3.2232 H   0  0  0  0  0  0  0  0  0  0  0  0
    3.8436    6.4613   -3.8251 H   0  0  0  0  0  0  0  0  0  0  0  0
    8.6663    1.8303    1.3890 H   0  0  0  0  0  0  0  0  0  0  0  0
    0.2678    4.0870   -2.6590 H   0  0  0  0  0  0  0  0  0  0  0  0
   -4.4894    3.7666   -1.8110 H   0  0  0  0  0  0  0  0  0  0  0  0
    2.4622    3.4148   -2.7228 H   0  0  0  0  0  0  0  0  0  0  0  0
   -3.2455    4.6802    3.0880 C   0  0  0  0  0  0  0  0  0  0  0  0
   -3.0507    2.6677    2.3154 H   0  0  0  0  0  0  0  0  0  0  0  0
   -3.1678    3.9645    1.0467 H   0  0  0  0  0  0  0  0  0  0  0  0
    6.4586    5.5719    1.8305 C   0  0  0  0  0  0  0  0  0  0  0  0
    6.3221    3.8213    0.5649 H   0  0  0  0  0  0  0  0  0  0  0  0
    6.4204    3.4700    2.3458 H   0  0  0  0  0  0  0  0  0  0  0  0
    7.9789    5.6254    1.7572 C   0  0  0  0  0  0  0  0  0  0  0  0
    6.1253    5.8962    2.8417 H   0  0  0  0  0  0  0  0  0  0  0  0
    6.0270    6.2479    1.0588 H   0  0  0  0  0  0  0  0  0  0  0  0
    8.4502    7.0510    2.0125 C   0  0  0  0  0  0  0  0  0  0  0  0
    8.3121    5.3011    0.7460 H   0  0  0  0  0  0  0  0  0  0  0  0
    8.4104    4.9494    2.5289 H   0  0  0  0  0  0  0  0  0  0  0  0
    9.5610    7.0997    1.9608 H   0  0  0  0  0  0  0  0  0  0  0  0
    8.1193    7.3866    3.0207 H   0  0  0  0  0  0  0  0  0  0  0  0
    8.0215    7.7364    1.2475 H   0  0  0  0  0  0  0  0  0  0  0  0
   -4.7653    4.6103    3.1568 C   0  0  0  0  0  0  0  0  0  0  0  0
   -2.9349    5.7123    2.8104 H   0  0  0  0  0  0  0  0  0  0  0  0
   -2.8176    4.4141    4.0804 H   0  0  0  0  0  0  0  0  0  0  0  0
   -5.2724    5.5909    4.2060 C   0  0  0  0  0  0  0  0  0  0  0  0
   -5.0759    3.5782    3.4344 H   0  0  0  0  0  0  0  0  0  0  0  0
   -5.1931    4.8764    2.1644 H   0  0  0  0  0  0  0  0  0  0  0  0
   -6.3830    5.5466    4.2632 H   0  0  0  0  0  0  0  0  0  0  0  0
   -4.9643    6.6267    3.9394 H   0  0  0  0  0  0  0  0  0  0  0  0
   -4.8477    5.3355    5.2026 H   0  0  0  0  0  0  0  0  0  0  0  0
  1  5  1  0  0  0  0
  1 41  1  0  0  0  0
  2  9  1  0  0  0  0
  2 40  1  0  0  0  0
  3 13  1  0  0  0  0
  3 39  1  0  0  0  0
  4 16  1  0  0  0  0
  4 42  1  0  0  0  0
  5  6  1  1  0  0  0
  5  9  1  0  0  0  0
  6  7  1  1  0  0  0
  6 59  1  0  0  0  0
  7  8  1  0  0  0  0
  8 15  1  0  0  0  0
  8 24  1  1  0  0  0
  8 27  1  0  0  0  0
  9 10  1  6  0  0  0
 10 11  1  6  0  0  0
 10 59  1  0  0  0  0
 11 12  1  0  0  0  0
 12 18  1  0  0  0  0
 12 23  1  0  0  0  0
 12 25  1  6  0  0  0
 13 14  1  6  0  0  0
 13 16  1  0  0  0  0
 14 15  1  6  0  0  0
 14 59  1  0  0  0  0
 16 17  1  1  0  0  0
 17 18  1  1  0  0  0
 17 59  1  0  0  0  0
 19 20  1  0  0  0  0
 19 21  2  0  0  0  0
 19 28  1  0  0  0  0
 20 27  1  0  0  0  0
 20 59  1  0  0  0  0
 21 22  1  0  0  0  0
 21 26  1  0  0  0  0
 22 23  1  0  0  0  0
 22 59  1  0  0  0  0
 24 90  1  0  0  0  0
 24 91  1  0  0  0  0
 24 92  1  0  0  0  0
 25 93  1  0  0  0  0
 25 94  1  0  0  0  0
 25 95  1  0  0  0  0
 26 29  1  0  0  0  0
 28 30  1  0  0  0  0
 29 33  1  0  0  0  0
 29 60  1  0  0  0  0
 29 61  1  0  0  0  0
 30 31  1  0  0  0  0
 30 62  1  0  0  0  0
 30 63  1  0  0  0  0
 31 32  1  0  0  0  0
 31 64  1  0  0  0  0
 31 65  1  0  0  0  0
 32 35  2  0  0  0  0
 32 36  1  0  0  0  0
 33 34  1  0  0  0  0
 33 66  1  0  0  0  0
 33 67  1  0  0  0  0
 34 37  2  0  0  0  0
 34 38  1  0  0  0  0
 36 68  1  0  0  0  0
 38 69  1  0  0  0  0
 39 45  1  0  0  0  0
 39 70  1  0  0  0  0
 39 71  1  0  0  0  0
 40 43  1  0  0  0  0
 40 72  1  0  0  0  0
 40 73  1  0  0  0  0
 41 44  1  0  0  0  0
 41 74  1  0  0  0  0
 41 75  1  0  0  0  0
 42 46  1  0  0  0  0
 42 76  1  0  0  0  0
 42 77  1  0  0  0  0
 43 50  1  0  0  0  0
 43 78  1  0  0  0  0
 43 79  1  0  0  0  0
 44 49  1  0  0  0  0
 44 80  1  0  0  0  0
 44 81  1  0  0  0  0
 45 48  1  0  0  0  0
 45 82  1  0  0  0  0
 45 83  1  0  0  0  0
 46 47  1  0  0  0  0
 46 84  1  0  0  0  0
 46 85  1  0  0  0  0
 47 57  2  0  0  0  0
 47 58  1  0  0  0  0
 48 55  2  0  0  0  0
 48 56  1  0  0  0  0
 49 53  2  0  0  0  0
 49 54  1  0  0  0  0
 50 51  2  0  0  0  0
 50 52  1  0  0  0  0
 52 86  1  0  0  0  0
 54 87  1  0  0  0  0
 56 88  1  0  0  0  0
 58 89  1  0  0  0  0
 90105  1  0  0  0  0
 90106  1  0  0  0  0
 90107  1  0  0  0  0
 93 96  1  0  0  0  0
 93 97  1  0  0  0  0
 93 98  1  0  0  0  0
 96 99  1  0  0  0  0
 96100  1  0  0  0  0
 96101  1  0  0  0  0
 99102  1  0  0  0  0
 99103  1  0  0  0  0
 99104  1  0  0  0  0
105108  1  0  0  0  0
105109  1  0  0  0  0
105110  1  0  0  0  0
108111  1  0  0  0  0
108112  1  0  0  0  0
108113  1  0  0  0  0
M  END
