# Supplementary material for: Sensing of Proteins by ICD Response of Iron(II) Clathrochelates Functionalized by Carboxyalkylsulfide Groups
Source: Biomolecules. 2020 Nov 26;10(12):1602. doi: 10.3390/biom10121602 (PMC7759900; doi:10.3390/biom10121602)
Supplement: Supplementary file 1 [file biomolecules-10-01602-s001.zip › Clt_3.mol2]

@<TRIPOS>MOLECULE
Coordinates
113 119 1 0 0
SMALL
USER_CHARGES


@<TRIPOS>ATOM
      1 S           0.0260    0.1048    0.0974 S.3       1     ****    0.0000
      2 S           3.2147    0.1594   -0.1923 S.3       1     ****    0.0000
      3 S          -0.3560    7.4411   -0.1757 S.3       1     ****    0.0000
      4 S           2.9967    7.6155   -0.3532 S.3       1     ****    0.0000
      5 C           0.9510    1.5355    0.4917 C.2       1     ****   -1.0000
      6 N           0.4472    2.6887    0.9037 N.2       1     ****    0.0000
      7 O          -0.9023    2.7878    0.9373 O.3       1     ****    0.0000
      8 B          -1.3755    3.7623    1.9771 B         1     ****   -1.0000
      9 C           2.3947    1.4988    0.5818 C.2       1     ****   -1.0000
     10 N           2.8562    2.5345    1.2620 N.2       1     ****    0.0000
     11 O           4.1982    2.6865    1.3860 O.3       1     ****    0.0000
     12 B           4.6222    4.0982    1.6411 B         1     ****   -1.0000
     13 C           0.7193    6.2698    0.5479 C.2       1     ****   -1.0000
     14 N           0.3463    5.2802    1.3522 N.2       1     ****    0.0000
     15 O          -0.9777    5.1484    1.5896 O.3       1     ****    0.0000
     16 C           2.1402    6.2344    0.2901 C.2       1     ****   -1.0000
     17 N           2.6993    5.1157    0.7309 N.2       1     ****    0.0000
     18 O           4.0456    5.0130    0.6158 O.3       1     ****    0.0000
     19 C           1.0959    3.6713    4.5327 C.2       1     ****    0.0000
     20 N           0.5411    3.5841    3.3337 N.2       1     ****    0.0000
     21 C           2.4822    4.0786    4.4637 C.2       1     ****    0.0000
     22 N           2.8705    4.2808    3.2118 N.2       1     ****    0.0000
     23 O           4.1842    4.5328    3.0043 O.3       1     ****    0.0000
     24 C          -2.7384    3.6996    2.0388 C.3       1     ****    0.0000
     25 C           5.9872    4.1463    1.5753 C.3       1     ****    0.0000
     26 S           3.3746    4.3968    5.9333 S.3       1     ****    0.0000
     27 O          -0.8021    3.3916    3.2968 O.3       1     ****    0.0000
     28 S           0.2973    3.3227    6.0389 S.3       1     ****    0.0000
     29 C           5.0352    3.6631    5.7391 C.3       1     ****    0.0000
     30 C          -0.5570    1.7275    5.6917 C.3       1     ****    0.0000
     31 C           0.1218    0.7832    4.7035 C.3       1     ****    0.0000
     32 C           1.6072    0.5808    4.9347 C.2       1     ****    0.0000
     33 C           5.0654    2.1196    5.7416 C.3       1     ****    0.0000
     34 C           5.5547    1.5301    4.4441 C.2       1     ****    0.0000
     35 O           2.1266    0.5041    6.0359 O.2       1     ****    0.0000
     36 O           2.2753    0.4966    3.7716 O.3       1     ****    0.0000
     37 O           4.9628    0.6731    3.7910 O.2       1     ****    0.0000
     38 O           6.7385    2.0309    4.0744 O.3       1     ****    0.0000
     39 C          -1.5697    6.3352   -1.0226 C.3       1     ****    0.0000
     40 C           4.9053    0.7449   -0.5610 C.3       1     ****    0.0000
     41 C          -1.1203    0.6545   -1.2170 C.3       1     ****    0.0000
     42 C           3.9761    6.9318   -1.7358 C.3       1     ****    0.0000
     43 C           5.9030    0.4254    0.5487 C.3       1     ****    0.0000
     44 C          -0.4540    0.8860   -2.5766 C.3       1     ****    0.0000
     45 C          -3.0033    6.5608   -0.5542 C.3       1     ****    0.0000
     46 C           3.1467    6.6081   -2.9834 C.3       1     ****    0.0000
     47 C           2.3344    5.3434   -2.8550 C.2       1     ****    0.0000
     48 C          -4.0054    5.7011   -1.3242 C.2       1     ****    0.0000
     49 C           0.3717    2.1490   -2.6339 C.2       1     ****    0.0000
     50 C           7.1805    1.2002    0.3850 C.2       1     ****    0.0000
     51 O           7.6117    1.6897   -0.6329 O.2       1     ****    0.0000
     52 O           7.8644    1.3000    1.5821 O.3       1     ****    0.0000
     53 O           1.6016    2.1234   -2.7766 O.2       1     ****    0.0000
     54 O          -0.3420    3.2552   -2.5311 O.3       1     ****    0.0000
     55 O          -4.9327    6.2110   -1.9313 O.2       1     ****    0.0000
     56 O          -3.7953    4.2038   -1.2896 O.3       1     ****    0.0000
     57 O           1.0938    5.3541   -2.8860 O.2       1     ****    0.0000
     58 O           3.0657    4.2544   -2.7256 O.3       1     ****    0.0000
     59 Fe          1.6243    3.9179    1.7812 Fe        1     ****    0.0000
     60 H           5.5253    4.0861    4.8576 H         1     ****    0.0000
     61 H           5.5406    4.0655    6.6281 H         1     ****    0.0000
     62 H          -0.5919    1.2817    6.6958 H         1     ****    0.0000
     63 H          -1.5773    1.9416    5.3521 H         1     ****    0.0000
     64 H          -0.3607   -0.2041    4.8066 H         1     ****    0.0000
     65 H          -0.0505    1.1044    3.6709 H         1     ****    0.0000
     66 H           5.7697    1.7790    6.5177 H         1     ****    0.0000
     67 H           4.0877    1.6839    5.9819 H         1     ****    0.0000
     68 H           3.2646    0.4306    3.9412 H         1     ****    0.0000
     69 H           7.0087    1.6652    3.1916 H         1     ****    0.0000
     70 H          -1.2434    5.3049   -0.8524 H         1     ****    0.0000
     71 H          -1.4524    6.5554   -2.0932 H         1     ****    0.0000
     72 H           5.1529    0.2176   -1.4925 H         1     ****    0.0000
     73 H           4.8761    1.8128   -0.7936 H         1     ****    0.0000
     74 H          -1.8240   -0.1872   -1.2876 H         1     ****    0.0000
     75 H          -1.6722    1.5350   -0.8686 H         1     ****    0.0000
     76 H           4.6757    7.7494   -1.9600 H         1     ****    0.0000
     77 H           4.5571    6.0704   -1.3867 H         1     ****    0.0000
     78 H           5.4763    0.6309    1.5381 H         1     ****    0.0000
     79 H           6.1598   -0.6472    0.5482 H         1     ****    0.0000
     80 H           0.1916    0.0409   -2.8426 H         1     ****    0.0000
     81 H          -1.2514    0.9811   -3.3320 H         1     ****    0.0000
     82 H          -3.0719    6.3046    0.5157 H         1     ****    0.0000
     83 H          -3.3021    7.6099   -0.6825 H         1     ****    0.0000
     84 H           2.4660    7.4332   -3.2232 H         1     ****    0.0000
     85 H           3.8436    6.4613   -3.8251 H         1     ****    0.0000
     86 H           8.6663    1.8303    1.3890 H         1     ****    0.0000
     87 H           0.2678    4.0870   -2.6590 H         1     ****    0.0000
     88 H          -4.4894    3.7666   -1.8110 H         1     ****    0.0000
     89 H           2.4622    3.4148   -2.7228 H         1     ****    0.0000
     90 C          -3.2455    4.6802    3.0880 C.3       1     ****    0.0000
     91 H          -3.0507    2.6677    2.3154 H         1     ****    0.0000
     92 H          -3.1678    3.9645    1.0467 H         1     ****    0.0000
     93 C           6.4586    5.5719    1.8305 C.3       1     ****    0.0000
     94 H           6.3221    3.8213    0.5649 H         1     ****    0.0000
     95 H           6.4204    3.4700    2.3458 H         1     ****    0.0000
     96 C           7.9789    5.6254    1.7572 C.3       1     ****    0.0000
     97 H           6.1253    5.8962    2.8417 H         1     ****    0.0000
     98 H           6.0270    6.2479    1.0588 H         1     ****    0.0000
     99 C           8.4502    7.0510    2.0125 C.3       1     ****    0.0000
    100 H           8.3121    5.3011    0.7460 H         1     ****    0.0000
    101 H           8.4104    4.9494    2.5289 H         1     ****    0.0000
    102 H           9.5610    7.0997    1.9608 H         1     ****    0.0000
    103 H           8.1193    7.3866    3.0207 H         1     ****    0.0000
    104 H           8.0215    7.7364    1.2475 H         1     ****    0.0000
    105 C          -4.7653    4.6103    3.1568 C.3       1     ****    0.0000
    106 H          -2.9349    5.7123    2.8104 H         1     ****    0.0000
    107 H          -2.8176    4.4141    4.0804 H         1     ****    0.0000
    108 C          -5.2724    5.5909    4.2060 C.3       1     ****    0.0000
    109 H          -5.0759    3.5782    3.4344 H         1     ****    0.0000
    110 H          -5.1931    4.8764    2.1644 H         1     ****    0.0000
    111 H          -6.3830    5.5466    4.2632 H         1     ****    0.0000
    112 H          -4.9643    6.6267    3.9394 H         1     ****    0.0000
    113 H          -4.8477    5.3355    5.2026 H         1     ****    0.0000
@<TRIPOS>BOND
     1     1     5     1
     2     1    41     1
     3     2     9     1
     4     2    40     1
     5     3    13     1
     6     3    39     1
     7     4    16     1
     8     4    42     1
     9     5     6     1
    10     5     9     1
    11     6     7     1
    12     6    59     1
    13     7     8     1
    14     8    15     1
    15     8    24     1
    16     8    27     1
    17     9    10     1
    18    10    11     1
    19    10    59     1
    20    11    12     1
    21    12    18     1
    22    12    23     1
    23    12    25     1
    24    13    14     1
    25    13    16     1
    26    14    15     1
    27    14    59     1
    28    16    17     1
    29    17    18     1
    30    17    59     1
    31    19    20     1
    32    19    21     2
    33    19    28     1
    34    20    27     1
    35    20    59     1
    36    21    22     1
    37    21    26     1
    38    22    23     1
    39    22    59     1
    40    24    90     1
    41    24    91     1
    42    24    92     1
    43    25    93     1
    44    25    94     1
    45    25    95     1
    46    26    29     1
    47    28    30     1
    48    29    33     1
    49    29    60     1
    50    29    61     1
    51    30    31     1
    52    30    62     1
    53    30    63     1
    54    31    32     1
    55    31    64     1
    56    31    65     1
    57    32    35     2
    58    32    36     1
    59    33    34     1
    60    33    66     1
    61    33    67     1
    62    34    37     2
    63    34    38     1
    64    36    68     1
    65    38    69     1
    66    39    45     1
    67    39    70     1
    68    39    71     1
    69    40    43     1
    70    40    72     1
    71    40    73     1
    72    41    44     1
    73    41    74     1
    74    41    75     1
    75    42    46     1
    76    42    76     1
    77    42    77     1
    78    43    50     1
    79    43    78     1
    80    43    79     1
    81    44    49     1
    82    44    80     1
    83    44    81     1
    84    45    48     1
    85    45    82     1
    86    45    83     1
    87    46    47     1
    88    46    84     1
    89    46    85     1
    90    47    57     2
    91    47    58     1
    92    48    55     2
    93    48    56     1
    94    49    53     2
    95    49    54     1
    96    50    51     2
    97    50    52     1
    98    52    86     1
    99    54    87     1
   100    56    88     1
   101    58    89     1
   102    90   105     1
   103    90   106     1
   104    90   107     1
   105    93    96     1
   106    93    97     1
   107    93    98     1
   108    96    99     1
   109    96   100     1
   110    96   101     1
   111    99   102     1
   112    99   103     1
   113    99   104     1
   114   105   108     1
   115   105   109     1
   116   105   110     1
   117   108   111     1
   118   108   112     1
   119   108   113     1
