# Supplementary material for: Sensing of Proteins by ICD Response of Iron(II) Clathrochelates Functionalized by Carboxyalkylsulfide Groups
Source: Biomolecules. 2020 Nov 26;10(12):1602. doi: 10.3390/biom10121602 (PMC7759900; doi:10.3390/biom10121602)
Supplement: Supplementary file 1 [file biomolecules-10-01602-s001.zip › Clt_3_deprotonated.mol]

 OpenBabel11192019173D

107113  0  0  0  0  0  0  0  0999 V2000
   -3.9002   -0.4885   -1.1257 S   0  0  0  0  0  0  0  0  0  0  0  0
   -3.3688   -1.5428    1.7654 S   0  0  0  0  0  0  0  0  0  0  0  0
    2.7879   -1.7866   -3.4335 S   0  0  0  0  0  0  0  0  0  0  0  0
    3.5456   -3.0996   -0.4368 S   0  0  0  0  0  0  0  0  0  0  0  0
   -2.2620   -0.5451   -0.5332 C   0  0  0  0  0  0  0  0  0  0  0  0
   -1.1864   -0.1976   -1.1438 N   0  3  0  0  0  0  0  0  0  0  0  0
   -1.2887    0.3232   -2.3711 O   0  0  0  0  0  0  0  0  0  0  0  0
   -0.2253    1.2827   -2.7328 B   0  0  1  0  0  0  0  0  0  0  0  0
   -2.0238   -0.8527    0.9074 C   0  0  0  0  0  0  0  0  0  0  0  0
   -0.8230   -0.5590    1.2683 N   0  3  0  0  0  0  0  0  0  0  0  0
   -0.3775   -0.9317    2.4741 O   0  0  0  0  0  0  0  0  0  0  0  0
    1.0799   -1.1858    2.5316 B   0  0  1  0  0  0  0  0  0  0  0  0
    2.0617   -1.2419   -1.9398 C   0  0  0  0  0  0  0  0  0  0  0  0
    1.3750   -0.1642   -1.7724 N   0  3  0  0  0  0  0  0  0  0  0  0
    1.0976    0.5864   -2.8319 O   0  0  0  0  0  0  0  0  0  0  0  0
    2.2097   -1.9981   -0.6898 C   0  0  0  0  0  0  0  0  0  0  0  0
    1.3946   -1.6169    0.2348 N   0  3  0  0  0  0  0  0  0  0  0  0
    1.4975   -2.1442    1.4427 O   0  0  0  0  0  0  0  0  0  0  0  0
    1.0258    2.7552    0.2005 C   0  0  0  0  0  0  0  0  0  0  0  0
    0.3601    1.9392   -0.5469 N   0  3  0  0  0  0  0  0  0  0  0  0
    1.6634    2.0825    1.3428 C   0  0  0  0  0  0  0  0  0  0  0  0
    1.4889    0.8039    1.3173 N   0  3  0  0  0  0  0  0  0  0  0  0
    1.8816    0.0799    2.3515 O   0  0  0  0  0  0  0  0  0  0  0  0
   -0.5618    1.9370   -4.1562 C   0  0  0  0  0  0  0  0  0  0  0  0
    1.4500   -1.7833    3.9709 C   0  0  0  0  0  0  0  0  0  0  0  0
    2.6760    2.9855    2.4474 S   0  0  0  0  0  0  0  0  0  0  0  0
   -0.1329    2.3748   -1.7007 O   0  0  0  0  0  0  0  0  0  0  0  0
    1.1686    4.4883   -0.0403 S   0  0  0  0  0  0  0  0  0  0  0  0
    2.2043    2.6077    4.1785 C   0  0  0  0  0  0  0  0  0  0  0  0
   -0.5589    5.0740   -0.1679 C   0  0  0  0  0  0  0  0  0  0  0  0
   -1.2185    5.3086    1.1777 C   0  0  0  0  0  0  0  0  0  0  0  0
   -0.7031    6.5789    1.9286 C   0  0  0  0  0  0  0  0  0  0  0  0
    0.9377    3.2970    4.6895 C   0  0  0  0  0  0  0  0  0  0  0  0
   -0.0351    2.2977    5.4002 C   0  0  0  0  0  0  0  0  0  0  0  0
   -0.4939    7.5790    1.2012 O   0  0  0  0  0  0  0  0  0  0  0  0
   -0.6157    6.4857    3.1603 O   0  0  0  0  0  0  0  0  0  0  0  0
   -1.2401    2.4970    5.2238 O   0  0  0  0  0  0  0  0  0  0  0  0
    0.5489    1.4479    6.1135 O   0  0  0  0  0  0  0  0  0  0  0  0
    1.4517   -1.7444   -4.7211 C   0  0  0  0  0  0  0  0  0  0  0  0
   -3.1552   -1.7442    3.5957 C   0  0  0  0  0  0  0  0  0  0  0  0
   -3.8480   -0.7084   -2.9606 C   0  0  0  0  0  0  0  0  0  0  0  0
    2.9559   -4.8113   -0.1570 C   0  0  0  0  0  0  0  0  0  0  0  0
   -3.9708   -0.7639    4.4306 C   0  0  0  0  0  0  0  0  0  0  0  0
   -4.9185   -1.6530   -3.4759 C   0  0  0  0  0  0  0  0  0  0  0  0
    1.8528   -0.8739   -5.9003 C   0  0  0  0  0  0  0  0  0  0  0  0
    2.6120   -5.6277   -1.4047 C   0  0  0  0  0  0  0  0  0  0  0  0
    1.0633   -5.8810   -1.5937 C   0  0  0  0  0  0  0  0  0  0  0  0
    0.8575   -0.9692   -7.1042 C   0  0  0  0  0  0  0  0  0  0  0  0
   -4.5437   -3.1809   -3.5312 C   0  0  0  0  0  0  0  0  0  0  0  0
   -4.5387   -1.3945    5.7582 C   0  0  0  0  0  0  0  0  0  0  0  0
   -4.4136   -2.6277    5.8993 O   0  0  0  0  0  0  0  0  0  0  0  0
   -5.1219   -0.5958    6.5114 O   0  0  0  0  0  0  0  0  0  0  0  0
   -5.5315   -3.9456   -3.5138 O   0  0  0  0  0  0  0  0  0  0  0  0
   -3.3411   -3.4191   -3.6867 O   0  0  0  0  0  0  0  0  0  0  0  0
    1.3816   -1.0310   -8.2380 O   0  0  0  0  0  0  0  0  0  0  0  0
   -0.3452   -0.9455   -6.7995 O   0  0  0  0  0  0  0  0  0  0  0  0
    0.5274   -5.4359   -2.6097 O   0  0  0  0  0  0  0  0  0  0  0  0
    0.5980   -6.5597   -0.6540 O   0  0  0  0  0  0  0  0  0  0  0  0
    0.4166    0.0369   -0.0907 Fe  0  0  0  0  0  0  0  0  0  0  0  0
    2.1727    1.5341    4.3383 H   0  0  0  0  0  0  0  0  0  0  0  0
    3.1043    2.9757    4.6828 H   0  0  0  0  0  0  0  0  0  0  0  0
   -0.4624    6.0371   -0.6728 H   0  0  0  0  0  0  0  0  0  0  0  0
   -1.0956    4.3950   -0.8282 H   0  0  0  0  0  0  0  0  0  0  0  0
   -2.2846    5.4799    0.9694 H   0  0  0  0  0  0  0  0  0  0  0  0
   -1.1715    4.4240    1.8146 H   0  0  0  0  0  0  0  0  0  0  0  0
    1.2409    4.0113    5.4650 H   0  0  0  0  0  0  0  0  0  0  0  0
    0.4445    3.8985    3.9253 H   0  0  0  0  0  0  0  0  0  0  0  0
    0.5138   -1.4228   -4.2781 H   0  0  0  0  0  0  0  0  0  0  0  0
    1.3206   -2.7907   -4.9953 H   0  0  0  0  0  0  0  0  0  0  0  0
   -3.5667   -2.7432    3.7357 H   0  0  0  0  0  0  0  0  0  0  0  0
   -2.1061   -1.7767    3.8664 H   0  0  0  0  0  0  0  0  0  0  0  0
   -3.9923    0.3013   -3.3479 H   0  0  0  0  0  0  0  0  0  0  0  0
   -2.8779   -1.0688   -3.2847 H   0  0  0  0  0  0  0  0  0  0  0  0
    3.8574   -5.1953    0.3368 H   0  0  0  0  0  0  0  0  0  0  0  0
    2.1567   -4.8425    0.5827 H   0  0  0  0  0  0  0  0  0  0  0  0
   -3.4075    0.1570    4.6278 H   0  0  0  0  0  0  0  0  0  0  0  0
   -4.8591   -0.4636    3.8619 H   0  0  0  0  0  0  0  0  0  0  0  0
   -5.8958   -1.4782   -3.0134 H   0  0  0  0  0  0  0  0  0  0  0  0
   -5.0368   -1.3710   -4.5327 H   0  0  0  0  0  0  0  0  0  0  0  0
    1.8810    0.1657   -5.5532 H   0  0  0  0  0  0  0  0  0  0  0  0
    2.8647   -1.1221   -6.2372 H   0  0  0  0  0  0  0  0  0  0  0  0
    3.1117   -5.2088   -2.2812 H   0  0  0  0  0  0  0  0  0  0  0  0
    3.0278   -6.6301   -1.2338 H   0  0  0  0  0  0  0  0  0  0  0  0
    0.4180    3.0345   -4.5570 C   0  0  0  0  0  0  0  0  0  0  0  0
   -1.5753    2.3579   -4.1284 H   0  0  0  0  0  0  0  0  0  0  0  0
   -0.5830    1.1505   -4.9215 H   0  0  0  0  0  0  0  0  0  0  0  0
    2.9299   -2.1108    4.1466 C   0  0  0  0  0  0  0  0  0  0  0  0
    0.8553   -2.6840    4.1645 H   0  0  0  0  0  0  0  0  0  0  0  0
    1.1416   -1.0487    4.7255 H   0  0  0  0  0  0  0  0  0  0  0  0
    3.2768   -2.5947    5.5503 C   0  0  0  0  0  0  0  0  0  0  0  0
    3.5336   -1.2237    3.9276 H   0  0  0  0  0  0  0  0  0  0  0  0
    3.2388   -2.8667    3.4160 H   0  0  0  0  0  0  0  0  0  0  0  0
    4.7439   -2.9863    5.6942 C   0  0  0  0  0  0  0  0  0  0  0  0
    2.6445   -3.4521    5.8051 H   0  0  0  0  0  0  0  0  0  0  0  0
    3.0211   -1.8075    6.2669 H   0  0  0  0  0  0  0  0  0  0  0  0
    4.9842   -3.3545    6.6969 H   0  0  0  0  0  0  0  0  0  0  0  0
    5.3959   -2.1340    5.4880 H   0  0  0  0  0  0  0  0  0  0  0  0
    5.0044   -3.7694    4.9763 H   0  0  0  0  0  0  0  0  0  0  0  0
    0.1328    3.6407   -5.9260 C   0  0  0  0  0  0  0  0  0  0  0  0
    1.4397    2.6396   -4.5577 H   0  0  0  0  0  0  0  0  0  0  0  0
    0.4098    3.8310   -3.8049 H   0  0  0  0  0  0  0  0  0  0  0  0
    1.0202    4.8469   -6.2107 C   0  0  0  0  0  0  0  0  0  0  0  0
   -0.9186    3.9464   -5.9715 H   0  0  0  0  0  0  0  0  0  0  0  0
    0.2614    2.8706   -6.6927 H   0  0  0  0  0  0  0  0  0  0  0  0
    0.8049    5.3155   -7.1764 H   0  0  0  0  0  0  0  0  0  0  0  0
    2.0750    4.5616   -6.2073 H   0  0  0  0  0  0  0  0  0  0  0  0
    0.8867    5.5989   -5.4276 H   0  0  0  0  0  0  0  0  0  0  0  0
  1  5  1  0  0  0  0
  1 41  1  0  0  0  0
  2  9  1  0  0  0  0
  2 40  1  0  0  0  0
  3 13  1  0  0  0  0
  3 39  1  0  0  0  0
  4 16  1  0  0  0  0
  4 42  1  0  0  0  0
  5  6  1  0  0  0  0
  5  9  2  0  0  0  0
  6  7  1  0  0  0  0
  6 59  1  0  0  0  0
  7  8  1  0  0  0  0
  8 15  1  0  0  0  0
  8 24  1  6  0  0  0
  8 27  1  0  0  0  0
  9 10  1  0  0  0  0
 10 11  1  0  0  0  0
 10 59  1  0  0  0  0
 11 12  1  0  0  0  0
 12 18  1  0  0  0  0
 12 23  1  0  0  0  0
 12 25  1  1  0  0  0
 13 14  1  0  0  0  0
 13 16  2  0  0  0  0
 14 15  1  0  0  0  0
 14 59  1  0  0  0  0
 16 17  1  0  0  0  0
 17 18  1  0  0  0  0
 17 59  1  0  0  0  0
 19 20  1  0  0  0  0
 19 21  2  0  0  0  0
 19 28  1  0  0  0  0
 20 27  1  0  0  0  0
 20 59  1  0  0  0  0
 21 22  1  0  0  0  0
 21 26  1  0  0  0  0
 22 23  1  0  0  0  0
 22 59  1  0  0  0  0
 24 84  1  0  0  0  0
 24 85  1  0  0  0  0
 24 86  1  0  0  0  0
 25 87  1  0  0  0  0
 25 88  1  0  0  0  0
 25 89  1  0  0  0  0
 26 29  1  0  0  0  0
 28 30  1  0  0  0  0
 29 33  1  0  0  0  0
 29 60  1  0  0  0  0
 29 61  1  0  0  0  0
 30 31  1  0  0  0  0
 30 62  1  0  0  0  0
 30 63  1  0  0  0  0
 31 32  1  0  0  0  0
 31 64  1  0  0  0  0
 31 65  1  0  0  0  0
 32 35  2  0  0  0  0
 32 36  1  0  0  0  0
 33 34  1  0  0  0  0
 33 66  1  0  0  0  0
 33 67  1  0  0  0  0
 34 37  2  0  0  0  0
 34 38  1  0  0  0  0
 39 45  1  0  0  0  0
 39 68  1  0  0  0  0
 39 69  1  0  0  0  0
 40 43  1  0  0  0  0
 40 70  1  0  0  0  0
 40 71  1  0  0  0  0
 41 44  1  0  0  0  0
 41 72  1  0  0  0  0
 41 73  1  0  0  0  0
 42 46  1  0  0  0  0
 42 74  1  0  0  0  0
 42 75  1  0  0  0  0
 43 50  1  0  0  0  0
 43 76  1  0  0  0  0
 43 77  1  0  0  0  0
 44 49  1  0  0  0  0
 44 78  1  0  0  0  0
 44 79  1  0  0  0  0
 45 48  1  0  0  0  0
 45 80  1  0  0  0  0
 45 81  1  0  0  0  0
 46 47  1  0  0  0  0
 46 82  1  0  0  0  0
 46 83  1  0  0  0  0
 47 57  2  0  0  0  0
 47 58  1  0  0  0  0
 48 55  2  0  0  0  0
 48 56  1  0  0  0  0
 49 53  2  0  0  0  0
 49 54  1  0  0  0  0
 50 51  2  0  0  0  0
 50 52  1  0  0  0  0
 84 99  1  0  0  0  0
 84100  1  0  0  0  0
 84101  1  0  0  0  0
 87 90  1  0  0  0  0
 87 91  1  0  0  0  0
 87 92  1  0  0  0  0
 90 93  1  0  0  0  0
 90 94  1  0  0  0  0
 90 95  1  0  0  0  0
 93 96  1  0  0  0  0
 93 97  1  0  0  0  0
 93 98  1  0  0  0  0
 99102  1  0  0  0  0
 99103  1  0  0  0  0
 99104  1  0  0  0  0
102105  1  0  0  0  0
102106  1  0  0  0  0
102107  1  0  0  0  0
M  CHG  6   6   1  10   1  14   1  17   1  20   1  22   1
M  END
