# Supplementary material for: Sensing of Proteins by ICD Response of Iron(II) Clathrochelates Functionalized by Carboxyalkylsulfide Groups
Source: Biomolecules. 2020 Nov 26;10(12):1602. doi: 10.3390/biom10121602 (PMC7759900; doi:10.3390/biom10121602)
Supplement: Supplementary file 1 [file biomolecules-10-01602-s001.zip › Clt_3_deprotonated.mol2]

@<TRIPOS>MOLECULE
*****
 107 113 0 0 0
SMALL
GASTEIGER

@<TRIPOS>ATOM
      1 S          -3.9002   -0.4885   -1.1257 S.3     1  UNL1        0.0000
      2 S          -3.3688   -1.5428    1.7654 S.3     1  UNL1        0.0000
      3 S           2.7879   -1.7866   -3.4335 S.3     1  UNL1        0.0000
      4 S           3.5456   -3.0996   -0.4368 S.3     1  UNL1        0.0000
      5 C          -2.2620   -0.5451   -0.5332 C.2     1  UNL1        0.0000
      6 N          -1.1864   -0.1976   -1.1438 N.4     1  UNL1        0.0000
      7 O          -1.2887    0.3232   -2.3711 O.3     1  UNL1        0.0000
      8 B          -0.2253    1.2827   -2.7328 B       1  UNL1        0.0000
      9 C          -2.0238   -0.8527    0.9074 C.2     1  UNL1        0.0000
     10 N          -0.8230   -0.5590    1.2683 N.4     1  UNL1        0.0000
     11 O          -0.3775   -0.9317    2.4741 O.3     1  UNL1        0.0000
     12 B           1.0799   -1.1858    2.5316 B       1  UNL1        0.0000
     13 C           2.0617   -1.2419   -1.9398 C.2     1  UNL1        0.0000
     14 N           1.3750   -0.1642   -1.7724 N.4     1  UNL1        0.0000
     15 O           1.0976    0.5864   -2.8319 O.3     1  UNL1        0.0000
     16 C           2.2097   -1.9981   -0.6898 C.2     1  UNL1        0.0000
     17 N           1.3946   -1.6169    0.2348 N.4     1  UNL1        0.0000
     18 O           1.4975   -2.1442    1.4427 O.3     1  UNL1        0.0000
     19 C           1.0258    2.7552    0.2005 C.2     1  UNL1        0.0000
     20 N           0.3601    1.9392   -0.5469 N.4     1  UNL1        0.0000
     21 C           1.6634    2.0825    1.3428 C.2     1  UNL1        0.0000
     22 N           1.4889    0.8039    1.3173 N.4     1  UNL1        0.0000
     23 O           1.8816    0.0799    2.3515 O.3     1  UNL1        0.0000
     24 C          -0.5618    1.9370   -4.1562 C.3     1  UNL1        0.0000
     25 C           1.4500   -1.7833    3.9709 C.3     1  UNL1        0.0000
     26 S           2.6760    2.9855    2.4474 S.3     1  UNL1        0.0000
     27 O          -0.1329    2.3748   -1.7007 O.3     1  UNL1        0.0000
     28 S           1.1686    4.4883   -0.0403 S.3     1  UNL1        0.0000
     29 C           2.2043    2.6077    4.1785 C.3     1  UNL1        0.0000
     30 C          -0.5589    5.0740   -0.1679 C.3     1  UNL1        0.0000
     31 C          -1.2185    5.3086    1.1777 C.3     1  UNL1        0.0000
     32 C          -0.7031    6.5789    1.9286 C.2     1  UNL1        0.0000
     33 C           0.9377    3.2970    4.6895 C.3     1  UNL1        0.0000
     34 C          -0.0351    2.2977    5.4002 C.2     1  UNL1        0.0000
     35 O          -0.4939    7.5790    1.2012 O.co2   1  UNL1        0.0000
     36 O          -0.6157    6.4857    3.1603 O.co2   1  UNL1        0.0000
     37 O          -1.2401    2.4970    5.2238 O.co2   1  UNL1        0.0000
     38 O           0.5489    1.4479    6.1135 O.co2   1  UNL1        0.0000
     39 C           1.4517   -1.7444   -4.7211 C.3     1  UNL1        0.0000
     40 C          -3.1552   -1.7442    3.5957 C.3     1  UNL1        0.0000
     41 C          -3.8480   -0.7084   -2.9606 C.3     1  UNL1        0.0000
     42 C           2.9559   -4.8113   -0.1570 C.3     1  UNL1        0.0000
     43 C          -3.9708   -0.7639    4.4306 C.3     1  UNL1        0.0000
     44 C          -4.9185   -1.6530   -3.4759 C.3     1  UNL1        0.0000
     45 C           1.8528   -0.8739   -5.9003 C.3     1  UNL1        0.0000
     46 C           2.6120   -5.6277   -1.4047 C.3     1  UNL1        0.0000
     47 C           1.0633   -5.8810   -1.5937 C.2     1  UNL1        0.0000
     48 C           0.8575   -0.9692   -7.1042 C.2     1  UNL1        0.0000
     49 C          -4.5437   -3.1809   -3.5312 C.2     1  UNL1        0.0000
     50 C          -4.5387   -1.3945    5.7582 C.2     1  UNL1        0.0000
     51 O          -4.4136   -2.6277    5.8993 O.co2   1  UNL1        0.0000
     52 O          -5.1219   -0.5958    6.5114 O.co2   1  UNL1        0.0000
     53 O          -5.5315   -3.9456   -3.5138 O.co2   1  UNL1        0.0000
     54 O          -3.3411   -3.4191   -3.6867 O.co2   1  UNL1        0.0000
     55 O           1.3816   -1.0310   -8.2380 O.co2   1  UNL1        0.0000
     56 O          -0.3452   -0.9455   -6.7995 O.co2   1  UNL1        0.0000
     57 O           0.5274   -5.4359   -2.6097 O.co2   1  UNL1        0.0000
     58 O           0.5980   -6.5597   -0.6540 O.co2   1  UNL1        0.0000
     59 FE          0.4166    0.0369   -0.0907 Fe      1  UNL1        0.0000
     60 H           2.1727    1.5341    4.3383 H       1  UNL1        0.0000
     61 H           3.1043    2.9757    4.6828 H       1  UNL1        0.0000
     62 H          -0.4624    6.0371   -0.6728 H       1  UNL1        0.0000
     63 H          -1.0956    4.3950   -0.8282 H       1  UNL1        0.0000
     64 H          -2.2846    5.4799    0.9694 H       1  UNL1        0.0000
     65 H          -1.1715    4.4240    1.8146 H       1  UNL1        0.0000
     66 H           1.2409    4.0113    5.4650 H       1  UNL1        0.0000
     67 H           0.4445    3.8985    3.9253 H       1  UNL1        0.0000
     68 H           0.5138   -1.4228   -4.2781 H       1  UNL1        0.0000
     69 H           1.3206   -2.7907   -4.9953 H       1  UNL1        0.0000
     70 H          -3.5667   -2.7432    3.7357 H       1  UNL1        0.0000
     71 H          -2.1061   -1.7767    3.8664 H       1  UNL1        0.0000
     72 H          -3.9923    0.3013   -3.3479 H       1  UNL1        0.0000
     73 H          -2.8779   -1.0688   -3.2847 H       1  UNL1        0.0000
     74 H           3.8574   -5.1953    0.3368 H       1  UNL1        0.0000
     75 H           2.1567   -4.8425    0.5827 H       1  UNL1        0.0000
     76 H          -3.4075    0.1570    4.6278 H       1  UNL1        0.0000
     77 H          -4.8591   -0.4636    3.8619 H       1  UNL1        0.0000
     78 H          -5.8958   -1.4782   -3.0134 H       1  UNL1        0.0000
     79 H          -5.0368   -1.3710   -4.5327 H       1  UNL1        0.0000
     80 H           1.8810    0.1657   -5.5532 H       1  UNL1        0.0000
     81 H           2.8647   -1.1221   -6.2372 H       1  UNL1        0.0000
     82 H           3.1117   -5.2088   -2.2812 H       1  UNL1        0.0000
     83 H           3.0278   -6.6301   -1.2338 H       1  UNL1        0.0000
     84 C           0.4180    3.0345   -4.5570 C.3     1  UNL1        0.0000
     85 H          -1.5753    2.3579   -4.1284 H       1  UNL1        0.0000
     86 H          -0.5830    1.1505   -4.9215 H       1  UNL1        0.0000
     87 C           2.9299   -2.1108    4.1466 C.3     1  UNL1        0.0000
     88 H           0.8553   -2.6840    4.1645 H       1  UNL1        0.0000
     89 H           1.1416   -1.0487    4.7255 H       1  UNL1        0.0000
     90 C           3.2768   -2.5947    5.5503 C.3     1  UNL1        0.0000
     91 H           3.5336   -1.2237    3.9276 H       1  UNL1        0.0000
     92 H           3.2388   -2.8667    3.4160 H       1  UNL1        0.0000
     93 C           4.7439   -2.9863    5.6942 C.3     1  UNL1        0.0000
     94 H           2.6445   -3.4521    5.8051 H       1  UNL1        0.0000
     95 H           3.0211   -1.8075    6.2669 H       1  UNL1        0.0000
     96 H           4.9842   -3.3545    6.6969 H       1  UNL1        0.0000
     97 H           5.3959   -2.1340    5.4880 H       1  UNL1        0.0000
     98 H           5.0044   -3.7694    4.9763 H       1  UNL1        0.0000
     99 C           0.1328    3.6407   -5.9260 C.3     1  UNL1        0.0000
    100 H           1.4397    2.6396   -4.5577 H       1  UNL1        0.0000
    101 H           0.4098    3.8310   -3.8049 H       1  UNL1        0.0000
    102 C           1.0202    4.8469   -6.2107 C.3     1  UNL1        0.0000
    103 H          -0.9186    3.9464   -5.9715 H       1  UNL1        0.0000
    104 H           0.2614    2.8706   -6.6927 H       1  UNL1        0.0000
    105 H           0.8049    5.3155   -7.1764 H       1  UNL1        0.0000
    106 H           2.0750    4.5616   -6.2073 H       1  UNL1        0.0000
    107 H           0.8867    5.5989   -5.4276 H       1  UNL1        0.0000
@<TRIPOS>BOND
     1     1     5    1
     2     5     6    1
     3     6     7    1
     4     7     8    1
     5     5     9    2
     6     2     9    1
     7     9    10    1
     8    10    11    1
     9    11    12    1
    10     3    13    1
    11    13    14    1
    12    14    15    1
    13     8    15    1
    14    13    16    2
    15     4    16    1
    16    16    17    1
    17    17    18    1
    18    12    18    1
    19    19    20    1
    20    19    21    2
    21    21    22    1
    22    22    23    1
    23    12    23    1
    24     8    24    1
    25    12    25    1
    26    21    26    1
    27     8    27    1
    28    20    27    1
    29    19    28    1
    30    26    29    1
    31    28    30    1
    32    30    31    1
    33    31    32    1
    34    29    33    1
    35    33    34    1
    36    32    35   ar
    37    32    36   ar
    38    34    37   ar
    39    34    38   ar
    40     3    39    1
    41     2    40    1
    42     1    41    1
    43     4    42    1
    44    40    43    1
    45    41    44    1
    46    39    45    1
    47    42    46    1
    48    46    47    1
    49    45    48    1
    50    44    49    1
    51    43    50    1
    52    50    51   ar
    53    50    52   ar
    54    49    53   ar
    55    49    54   ar
    56    48    55   ar
    57    48    56   ar
    58    47    57   ar
    59    47    58   ar
    60     6    59    1
    61    14    59    1
    62    10    59    1
    63    17    59    1
    64    20    59    1
    65    22    59    1
    66    29    60    1
    67    29    61    1
    68    30    62    1
    69    30    63    1
    70    31    64    1
    71    31    65    1
    72    33    66    1
    73    33    67    1
    74    39    68    1
    75    39    69    1
    76    40    70    1
    77    40    71    1
    78    41    72    1
    79    41    73    1
    80    42    74    1
    81    42    75    1
    82    43    76    1
    83    43    77    1
    84    44    78    1
    85    44    79    1
    86    45    80    1
    87    45    81    1
    88    46    82    1
    89    46    83    1
    90    24    84    1
    91    24    85    1
    92    24    86    1
    93    25    87    1
    94    25    88    1
    95    25    89    1
    96    87    90    1
    97    87    91    1
    98    87    92    1
    99    90    93    1
   100    90    94    1
   101    90    95    1
   102    93    96    1
   103    93    97    1
   104    93    98    1
   105    84    99    1
   106    84   100    1
   107    84   101    1
   108    99   102    1
   109    99   103    1
   110    99   104    1
   111   102   105    1
   112   102   106    1
   113   102   107    1
